# Supplementary material for: How Effective Are Citizen Scientists at Contributing to Government Tree Health Public Engagement and Surveillance Needs—An Analysis of the UK Open Air Laboratories (OPAL) Survey Model
Source: Insects. 2020 Aug 19;11(9):550. doi: 10.3390/insects11090550 (PMC7563208; doi:10.3390/insects11090550)
Supplement: Supplementary file 1 [file insects-11-00550-s001.zip]

Archive with 1 entries (1 files):
- insects-871409-supplementary.docx
